# Supplementary material for: Evaluation of Classic and Quantitative Imaging Features in the Differentiation of Benign and Atypical Lipomatous Soft Tissue Tumors Using a Standardized Multiparametric MRI Protocol: A Prospective Single-Centre Study in 45 Patients
Source: Curr Oncol. 2023 Mar 13;30(3):3315–28. doi: 10.3390/curroncol30030252 (PMC10047222; doi:10.3390/curroncol30030252)
Supplement: Supplementary file 1 [file curroncol-30-00252-s001.zip]

Archive with 1 entries (1 files):
- curroncol-2179295-supplementary.pdf
